# Supplementary material for: Chromosome Synapsis Alleviates Mek1-Dependent Suppression of Meiotic DNA Repair
Source: PLoS Biol. 2016 Feb 12;14(2):e1002369. doi: 10.1371/journal.pbio.1002369 (PMC4752329; doi:10.1371/journal.pbio.1002369)
Supplement: S1 Data — (XLSX) [file pbio.1002369.s001.xlsx]

## Sheet: Fig 1E
Fig 1E
Quantification of SC assembly progression at the indicated time points
Time (hrs)	Zip1 Foci	short Zip1 stretches	long Zip1 stretches	Full SC
2	55	36	9	0
3	46	26	15	13
4	28	19	25	28
5	1.25	0.625	18.9583	79.1667
6	0	1	20	79
8	0	0	5	95

## Sheet: Fig 2C
Fig 2C
Quantification of Hop1-pT318 foci on spread nuclei at progressive stages of meiotic prophase as determined by SC morphology
pHop1 foci	0	1-5	5-10	10-20	>20	total
Punctate SC	0	0	1	9	10	20
Partial SC	0	3	5	47	13	68
Full SC	17	93	30	6	0	146

## Sheet: Fig 2D
Fig 2D
Quantification of Hop1-pT318 foci per spread nucleus
Zip1_FRB		Zip1_FRB + Rapamycin		WT		WT + Rapamycin
7hrs	8hrs	7hrs	8hrs	7hrs	8hrs	7hrs	8hrs
4	4	8	21	2	0	0	0
9	4	11	21	8	7	6	5
8	6	33	16	9	0	2	0
12	1	14	14	8	1	2	0
13	0	11	20	1	5	1	4
3	0	25	32	3	1	1	3
4	3	27	20	6	0	1	7
14	2	20	27	3	2	2	0
10	7	2	32	4	2	19	3
10	5	23	39	4	0	4	0
6	1	28	14	0	3	6	4
12	28	12	18	4	0	0	4
2	5	28	35	2	1	6	0
5	1	12	28	5	5	4	0
6	4	16	34	1	4	5	5
5	6	20	32	5	4	3	1
12	3	16	29	0	1	11	3
18	6	17	24	1	2	4	0
4	2	16	50	0	1	6	6
5	7	3	35	3	1	0	5
3	0	1	26	28	5	5	8
3	3	12	4	0	6	8	0
4	3	9	41	0	1	0	0
1	4	18	6	6	4	0	3
7	4	21	33	3	8	0	5
8	6	36	10	28	4	8	4
15	1	30	28	7	2	2	0
4	4	20	18	14	2	6	4
4	1	31	9	7	0	1	0
3	0	14	42	1	2	0	4

## Sheet: Fig 2G
Fig 2G
Quantification of total Hop1 intensity per spread nucleus
Zip1_FRB	Zip1_FRB + Rapamycin
7hrs	7hrs
54768	156634
72338	342642
110999	151342
74819	463676
61363	119589
72765	198400
76478	123594
39751	61970
58501	356543
69108	126568
20259	70668
83043	36024
	62030
	204101

## Sheet: Fig 3D
Fig 3D
Quantification of total Mek1 intensity per nuclear spread
WT	pch2
8148	175211
60033	72505
64904	127105
34066	98708
75233	143029
83001	106657
86498	139637
41141	117591
36415	127203
52845	127908
56485	136003
88303	106805
	89150
	114482
	119281
	134258

## Sheet: Fig 3G
Fig 3G
Pearson coefficient of correlation between Zip1 and Pch2 immunofluorescence
	WT		zip1-4LA
	0.6911		0.1841
	0.6915		0.1074
	0.5693		0.1765
	0.4257		0.0631
	0.6388		0.1745
	0.5098		0.0082
	0.6374		0.1071
	0.651		0.0823
	0.5689		0.0156
	0.6621		-0.1946
	0.6315
	0.7644
	0.5605
mean	0.615538		0.102089
median	0.6374		0.1071
SD	0.0879869		0.0668643

## Sheet: Fig 4B
Fig 4B
Quantification of the number of Hop1-pT318 foci per spread nucleus
Psy2_FRB			Psy2_FRB + Rapamycin
6hrs	8hrs	10hrs	8hrs	10hrs
0	5	1	4	6
4	1	1	18	7
3	0	1	2	13
6	2	1	1	6
10	2	2	4	16
1	1	1	1	20
1	1	4	4	6
6	5	5	8	6
5	1	0	8	8
1	7	1	8	10
2	1	4	4	4
8	0	0	0	16
4	2	0	1	8
2	0	0	2	10
5	1	5	2	11
4	2	1	1	6
2	9	1	14	10
3	0	4	0	2
7	3	0	4	17
0	0	1	5	6
13	0	4	1	6
3	0	2	4	15
5	2	4	3	6
6	3	1	2	5
4	4	10	7	11
0	3	4	0	14
5	2	1	5	8
3	3	2	6	10
1	3	0	15	18
2	4	0	6	17

## Sheet: Fig 4C
Fig 4C
Quantification of the number of Rad51 foci per spread nucleus
Psy2_FRB			Psy2_FRB + Rapamycin
6hrs	8hrs	10hrs	8hrs	10hrs
5	1	7	1	18
4	1	3	2	22
2	2	2	0	12
1	3	1	11	15
1	4	7	7	16
1	1	4	5	21
1	1	1	4	12
5	0	0	6	16
1	1	1	3	4
1	0	0	5	3
4	4	0	3	13
2	2	5	3	21
0	6	5	1	15
1	6	2	5	30
2	2	6	0	21
2	1	4	3	18
1	3	9	3	8
1	2	1	2	19
1	5	1	3	24
2	3	5	3	9
1	5	6	3	19
1	9	3	1	16
2	5	1	1	9
2	4	1	2	15
1	0	1	3	23
2	0	1	7	5
3	5	6	6	15
4	1	4	3	15
4	0	7	2	15
4	0	9	7	16

## Sheet: Fig 5B
Fig 5B
Quantification of the number of Rad51 foci per spread nucleus
Zip1_FRB			Zip1_FRB + Rapamycin		Zip1_FRB Mer2_FRB			Zip1_FRB Mer2_FRB + Rapamycin
6hrs	8hrs	10hrs	8hrs	10hrs	6hrs	8hrs	10hrs	8hrs	10hrs
10	6	3	13	15	1	1	2	3	1
4	8	2	15	24	2	1	2	0	0
7	6	8	21	20	1	1	0	3	2
4	3	6	19	17	3	0	0	2	1
0	8	2	17	25	0	0	0	0	1
7	4	1	11	11	0	3	3	1	3
10	8	0	23	29	9	2	2	0	1
4	8	0	22	14	1	2	0	0	1
12	2	4	15	16	1	0	0	0	0
6	10	0	25	18	0	2	1	0	1
4	1	0	24	25	0	0	3	0	0
15	4	1	21	13	3	0	0	2	0
14	0	4	18	19	1	0	0	0	1
9	4	2	26	31	0	1	0	0	0
8	2	4	29	24	1	0	0	3	0
3	2	5	15	23	2	2	0	0	0
7	6	1	17	22	1	3	1	3	1
4	2	7	12	13	0	0	2	4	0
8	5	0	12	16	0	1	0	0	0
6	6	4	18	21	6	0	0	0	0
7	3	4	19	13	0	2	1	0	1
7	3	0	15	29	0	3	2	0	0
9	7	8	13	10	0	0	1	0	0
9	2	2	19	21	4	0	0	1	0
6	6	2	15	36	1	0	1	0	1
1	7	3	14	26	3	2	0	1	0
7	7	5	19	33	1	2	2	0	0
9	9	4	31	17	3	0	2	1	0
1	14	0	15	19	8	3	0	0	0
4	4	0	11	30	2	0	1	0	0

## Sheet: Fig 5D
Fig 5D
Percentage of DSB fragments over total DNA at the ERG1 hotspot
Sample	Parent	DSB	Total	%DSB/Total
Zip1-FRB_Replicate 1
Zip1-FRB_T-0	8008.26	14.0957	8045.79	0.175193
Zip1-FRB_T-3	9687.38	406.645	10281.5	3.95513
Zip1-FRB_T-6	10202.1	97.8838	10754	0.910211
Zip1-FRB_T-8	9856.97	47.5576	10344.3	0.459745
Zip1-FRB_T-10	9749.07	26.6603	10403.7	0.256258
Zip1-FRB_T-8R	8772.5	234.117	9531.02	2.45637
Zip1-FRB_T-10R	8959.68	267.808	9979.85	2.68349
Zip1-FRB_Replicate 2
Zip1-FRB_T-0	15100.1	0	15260.4	0
Zip1-FRB_T-3	16845.5	689.586	17893	3.85394
Zip1-FRB_T-6	20047.4	61.876	21064.5	0.293745
Zip1-FRB_T-8	20959.2	0	22091.9	0
Zip1-FRB_T-10	20792.8	0	22063.9	0
Zip1-FRB_T-8R	21370.6	528.229	23158.3	2.28095
Zip1-FRB_T-10R	20755.3	365.434	22651.6	1.61328
Zip1-FRB, Mer2-FRB_T-0	7890.74	9.16777	7953.26	0.115271
Zip1-FRB, Mer2-FRB_T-3	9332.87	240.671	9714.38	2.47747
Zip1-FRB, Mer2-FRB_T-6	10299.5	28.4955	10632.4	0.268007
Zip1-FRB, Mer2-FRB_T-8	10137	20.8069	10538.2	0.197442
Zip1-FRB, Mer2-FRB_T-10	7152.92	40.8037	7510.17	0.543312
Zip1-FRB, Mer2-FRB_T-8R	9677.74	8.63264	10052.6	0.0858745
Zip1-FRB, Mer2-FRB_T-10R	8492.42	10.5832	8756.19	0.120866
Rad54-FRB_T-0	18167	26.412	18193.4	0.145174
Rad54-FRB_T-3	18179.4	491.161	19143.2	2.56572
Rad54-FRB_T-6	16199.6	0	16886.8	0
Rad54-FRB_T-8	15549.9	0	16152.1	0
Rad54-FRB_T-10	16469.3	0	17368.8	0
Rad54-FRB_T-8R	18023.7	12.23	18791.5	0.0650826
Rad54-FRB_T-10R	18973.3	114.753	20202	0.568027
No Tag_T-0	17049.7	0	17049.7	0
No Tag_T-3	17217.7	502.048	18009.9	2.78762
No Tag_T-6	18308.3	125.359	19073.4	0.657245
No Tag_T-8	16680	51.665	17488.5	0.295422
No Tag_T-10	12751.6	0	13215	0
No Tag_T-8R	15827	28.547	16560.3	0.172383
No Tag_T-10R	19403.7	0	20275.4	0

[truncated: 18 more sheets: Fig 5E, Fig 5F, Fig 5H, Fig 6B, Fig 6E,  S1C Fig, S4B Fig, S5A Fig, S5B Fig, S5C Fig, S6C Fig, S6E Fig, S7A Fig, S7C Fig, S8A Fig, S8C Fig, S8D Fig, S8E Fig]
